# Supplementary material for: Sequence Matching between Hemagglutinin and Neuraminidase through Sequence Analysis Using Machine Learning
Source: Viruses. 2022 Feb 23;14(3):469. doi: 10.3390/v14030469 (PMC8950662; doi:10.3390/v14030469)
Supplement: Supplementary file 1 [file viruses-14-00469-s001.zip]

Archive with 1 entries (1 files):
- viruses-1581648-supplementary.pdf
